# Supplementary material for: Theabrownin from Dark Tea Attenuates Age-Related Cognitive Decline in Naturally Aged Mice by Modulating Gut Microbiota and Metabolites
Source: Foods. 2026 May 4;15(9):1587. doi: 10.3390/foods15091587 (PMC13163565; doi:10.3390/foods15091587)
Supplement: Supplementary file 1 [file foods-15-01587-s001.zip]

Archive with 1 entries (1 files):
- foods-4264729-supplementary.pdf
